# Supplementary material for: Interpretable artificial intelligence based on immunoregulation-related genes predicts prognosis and immunotherapy response in lung adenocarcinoma
Source: Front Bioinform. 2025 Sep 19;5:1613761. doi: 10.3389/fbinf.2025.1613761 (PMC12491262; doi:10.3389/fbinf.2025.1613761)
Supplement: Supplementary file 1 [file Table2.xlsx]

## Sheet: Sheet1
The primers
		FORWARD		REVERSE
PLAU		5' ACTAGATACGAACAGGCGAAC 3'		5' CTCGGTAAAAGTGACCATTCCC 3'
GREM1		5' TACGGCCAGTGCAACTCT 3'		5' TGAATTTCTTGGGCTTGCAGA 3'
