# Supplementary material for: Interpretable artificial intelligence based on immunoregulation-related genes predicts prognosis and immunotherapy response in lung adenocarcinoma
Source: Front Bioinform. 2025 Sep 19;5:1613761. doi: 10.3389/fbinf.2025.1613761 (PMC12491262; doi:10.3389/fbinf.2025.1613761)
Supplement: Supplementary file 3 [file Table1.xlsx]

## Sheet: Table S1
Supplementary Table S1. A total of 1,181 genes significantly associated with tumor biology.
probes	moduleColor
S100P	black
SPINK1	black
SCGB2A1	black
TMPRSS4	black
LCN2	black
MSMB	black
MUC5B	black
MUC4	black
TSPAN8	black
TESC	black
GCNT3	black
AGR2	black
SLC44A4	black
TSPAN1	black
SOX9	black
B3GNT3	black
DEFB1	black
TRIM29	black
IL1R2	black
CXCL6	black
ERN2	black
FAM83E	black
FUT3	black
POF1B	black
BACE2	black
TMPRSS3	black
HGD	black
BCAS1	black
VILL	black
EFS	black
TFF1	black
HSD17B2	black
SERPINB3	black
FUT2	black
CYP4F12	black
STXBP1	black
BAIAP2L2	black
FA2H	black
VNN1	black
F5	black
PSCA	black
GJB3	black
ATP1B1	black
PTPRH	black
DUOX2	black
PRSS2	black
CAPN5	black
NPAS2	black
CDH17	black
TCN1	black
CLDN7	black
MUC13	black
GMDS	black
TMEM62	black
MST1R	black
SERPINB4	black
PI3	black
TM4SF4	black
ARL14	black
MUC5AC	black
USP13	black
ARHGAP26	black
ANXA10	black
MIA	black
RNASET2	black
SMPD3	black
GABRP	black
OLFM4	black
FXYD3	black
CIB1	black
SERPINA4	black
LGALS4	black
NR1H4	black
FXYD2	black
SEMA4G	black
CYP2C18	black
PHLDA2	brown
SDHD	brown
ARPC4	brown
ANAPC13	brown
AREG	brown
SLC2A1	brown
EFEMP1	brown
NUDC	brown
SLC5A3	brown
LMAN2	brown
TM4SF1	brown
TPM2	brown
GSTM1	brown
DVL3	brown
SEMA6A	brown
ACAT1	brown
SUB1	brown
TPR	brown
RNF38	brown
ATP6V1D	brown
POGZ	brown
NR0B2	brown
TCF12	brown
CHL1	brown
HSPB6	brown
RAB1A	brown
NES	brown
PLEKHB2	brown
N6AMT1	brown
ZBTB44	brown
UQCRC2	brown
SIAH1	brown
RNF6	brown
RASSF8	brown
SWAP70	brown
IGFBP5	brown
TAPBP	brown
PEA15	brown
XRCC5	brown
PNN	brown
AKAP9	brown
TFB2M	brown
LGR4	brown
GSN	brown
ACE	brown
ARFGEF2	brown
KCNMB4	brown
ACVRL1	brown
TEF	brown
F2RL2	brown
ALCAM	brown
NET1	brown
NFAT5	brown
ARMCX6	brown
MCCC2	brown
PECR	brown
FNDC3A	brown
HLA-DOA	brown
KCNJ8	brown
LYPLA1	brown
ZNF557	brown
SLC35F5	brown
ZYX	brown
BAG5	brown
SYF2	brown
HOXA3	brown
FST	brown
LFNG	brown
SCN9A	brown
STK39	brown
BLZF1	brown
FOXC1	brown
GYPC	brown
BTG2	brown
ZNF165	brown
VGLL1	brown
TCF7	brown
RAPGEF1	brown
MRAS	brown
AGPAT2	brown
LYL1	brown
NVL	brown
HEXA	brown
SLC11A1	brown
CDON	brown
MRPL41	brown
PTPRS	brown
GPR27	brown
LTBP1	brown
OSMR	brown
CLDN11	brown
CLIC4	brown
HEYL	brown
ZFP36L1	brown
SORBS3	brown
SNX5	brown
SLC30A4	brown
PRKG1	brown
AP3D1	brown
FLNC	brown
CD164	brown
SULT2B1	brown
DPY19L1	brown
NRP1	brown
HDAC2	brown
ALS2CL	brown
TLK1	brown
RBPJ	brown
SH2D3C	brown
KITLG	brown
ME1	brown
ICAM1	brown
RASA3	brown
PRKCE	brown
AGBL3	brown
SDK2	brown
ZDHHC17	brown
TRAM1	brown
NUP88	brown
SEC14L1	brown
HOXB5	brown
KRAS	brown
MASP1	brown
HOXB3	brown
SNAP23	brown
MBNL1	brown
IDI1	brown
MAZ	brown
KCNMB1	brown
IL18BP	brown
HOXB6	brown
BCCIP	brown
TOM1L2	brown
GOLGA4	brown
PLXND1	brown
IL1RAP	brown
EPN1	brown
PHF14	brown
RALGPS2	brown
FOXC2	brown
BICD2	brown
TINAGL1	brown
HOXB2	brown
CCND1	brown
STK3	brown
PHC2	brown
ZNF117	brown
FAM3C	brown
ITGA5	brown
GABRB2	brown
SCN2B	brown
FGD6	brown
GJC1	brown
SLC30A1	brown
KCTD15	brown
ARSJ	brown
KLF5	brown
NTN1	brown
THSD4	brown
MCC	brown
ACAD8	brown
PLS1	brown
FRK	brown
PDGFB	brown
MLF1	brown
DTNA	brown
RAB11B	brown
SGSH	brown
RPS11	brown
NUDCD3	brown
TLN1	brown
LACTB2	brown
LMAN1	brown
PAK1IP1	brown
PTPRK	brown
GMPR	brown
PDE3A	brown
IGFALS	brown
ARHGAP28	brown
SLC5A1	brown
NPM1	brown
EEA1	brown
RAI14	brown
PON2	brown
XPO1	brown
SLC4A8	brown
RGS11	brown
PDE1C	brown
NUDT6	brown
GDF5	brown
GNAI2	brown
BLVRB	brown
SLC13A2	brown
ADAMTS2	brown
RAN	brown
A4GALT	brown
GNAQ	brown
GPR4	brown
CLMN	brown
ACTN4	brown
HGF	brown
PHLDA3	brown
GRIK5	brown
TUB	brown
PTMS	brown
C1QTNF1	brown
SEC23A	brown
GPR3	brown
FBXO9	brown
DOC2B	brown
CALB2	brown
SOX14	brown
VAT1	brown
NACA	brown
RPS27	brown
WDR1	brown
YTHDC1	brown
ITFG1	brown
SIGLEC6	brown
PHEX	brown
SCARB1	brown
TIGD6	brown
FZD3	brown
CCNL2	brown
SYPL1	brown
MORF4L2	brown
SPOP	brown
DYSF	brown
GALNT7	brown
KIAA0895	brown
TAF15	brown
TM2D1	brown
PARVB	brown
NNT	brown
DIAPH1	brown
TOM1L1	brown
ZNF292	brown
N4BP1	brown
THRB	brown
SLC30A9	brown
ARHGEF12	brown
PAX8	brown
EXOSC1	brown
TMED10	brown
REL	brown
BCL2L1	brown
NCKAP1	brown
NFKBIL1	brown
KCNV1	brown
SCAMP1	brown
EPHB6	brown
RPL37A	brown
SKIL	brown
PHYHIP	brown
PRRG3	brown
ZBTB10	brown
TPSD1	brown
DBP	brown
MYH1	brown
IFRD1	brown
RPL7	brown
GLI3	brown
AMFR	brown
PLEKHA4	brown
NUBPL	brown
ITPKC	brown
B4GALT6	brown
ACAA1	brown
ECE1	brown
CD47	brown
HIPK3	brown
ABHD3	brown
DNAJC10	brown
SYDE1	brown
MAP3K1	brown
ATP6V0A1	brown
KCNQ4	brown
CHD9	brown
PF4	brown
ZNF613	brown
ZNF43	brown
HDAC11	brown
PPFIA1	brown
PTPRF	brown
FGF18	brown
EML4	brown
ZBTB33	brown
RBM39	brown
LUZP2	brown
KCNC4	brown
PHIP	brown
ZNF146	brown
SLC12A1	brown
OSBPL3	brown
TRPS1	brown
SREBF2	brown
PYGO1	brown
CNOT1	brown
THNSL1	brown
GPR176	brown
SLC4A7	brown
CEP70	brown
CYP2U1	brown
ETV2	brown
TARBP1	brown
RECQL	brown
PRKCSH	brown
LONRF3	brown
MID2	brown
PSMC6	brown
ZNF468	brown
FNBP1L	brown
RFX5	brown
DNAJB6	brown
SYNGR1	brown
DDAH2	brown
AVPR1A	brown
ANKRD36	brown
GSTM2	brown
DMPK	brown
CNOT2	brown
GPR161	brown
PCDHGA8	brown
HCFC1R1	brown
LRBA	brown
GGPS1	brown
MVK	brown
IQSEC2	brown
HRC	brown
OAT	brown
GDPD5	brown
SF3A2	brown
MAPRE3	brown
MYO6	brown
CA11	brown
ZNF254	brown
RASA1	brown
COPS2	brown
DICER1	brown
LRCH1	brown
CENPB	brown
ZNF460	brown
TMED5	brown
RPE	brown
METTL5	brown
EIF4G1	brown
ARMC1	brown
ATP8B2	brown
MTHFD2L	brown
RHEB	brown
NKX3-1	brown
RPS24	brown
SACS	brown
DDX24	brown
BZW1	brown
PKN2	brown
PLA2G5	brown
SCFD1	brown
ZNF157	brown
CRP	brown
GLRA2	brown
ZNF141	brown
RTN2	brown
BMP7	brown
FKBP8	brown
RPS6KA3	brown
FASTKD3	brown
ANKZF1	brown
RBBP8	brown
EHD1	brown
CBL	brown
MAPK3	brown
RCN2	brown
EHHADH	brown
OGDH	brown
PIK3R5	brown
C17orf75	brown
ENOSF1	brown
PAQR3	brown
UAP1	brown
BAG4	brown
MPST	brown
CACNA2D1	brown
ADRA1B	brown
C3orf52	brown
SUMO1	brown
TMEM109	brown
NFE2L1	brown
INPP4A	brown
SNX7	brown
CHGA	brown
ZNF551	brown
CHST10	brown
ZNF675	brown
MTRF1	brown
FADS3	brown
DYRK1B	brown
COPS6	brown
PARG	brown
L2HGDH	brown
TAX1BP1	brown
TCAP	brown
TTC13	brown
EBF2	brown
CHRM4	brown
NOL8	brown
ETNK1	brown
AGL	brown
ARL2	brown
SLC43A1	brown
ATM	brown
PRKAA1	brown
SLC6A9	brown
UBE2W	brown
ARHGAP12	brown
YOD1	brown
RRAS2	brown
YEATS4	brown
PIGN	brown
GPR173	brown
VCPIP1	brown
CRLF2	brown
SSBP3	brown
PKN1	brown
PBX1	brown
ZNF528	brown
SIX5	brown
SLC25A23	brown
PRPF3	brown
GNAZ	brown
MNAT1	brown
ATR	brown
NXPH3	brown
WBP2	brown
KLF12	brown
TNXB	brown
WNT10B	brown
PRDM11	brown
SS18L1	brown
NMI	brown
AZU1	brown
UBE2V2	brown
CCNG2	brown
CRMP1	brown
ATP6V1A	brown
PRMT3	brown
MR1	brown
CPT1A	brown
FANCF	brown
NGRN	brown
GTPBP4	brown
ZNF148	brown
ZNF354A	brown
UBE4A	brown
ZNF580	brown
HES1	brown
GMCL1	brown
WDR61	brown
ZNF184	brown
GNA13	brown
GTF2H5	brown
UGP2	brown
SMC3	brown
MTDH	brown
ITGB1BP1	brown
NNAT	brown
NRXN2	brown
LPA	brown
PSMD10	brown
USP2	brown
TOR1AIP1	brown
MKRN3	brown
DEK	brown
RAB3IL1	brown
PTBP2	brown
ZNF426	brown
ERC1	brown
TCEA1	brown
CDK7	brown
ZNF329	brown
PRPF39	brown
SMCHD1	brown
ZNF195	brown
ACADS	brown
RAB5A	brown
GUCA2A	brown
ARHGEF7	brown
MFN1	brown
CLSTN1	brown
WRN	brown
PDK3	brown
ASCC3	brown
MFN2	brown
PAK2	brown
ITGB3BP	brown
DHX40	brown
RAB1B	brown
PGM3	brown
ARFGAP3	brown
KCNC3	brown
ANKRD11	brown
CUL4A	brown
UPF3B	brown
EIF4G3	brown
KCNS1	brown
SH3GLB2	brown
MTAP	brown
SMPX	brown
RANBP17	brown
MTMR2	brown
GLO1	brown
MEF2A	brown
CEP76	brown
SYT2	brown
PCBP4	brown
FANCL	brown
TES	brown
RBM12B	brown
PADI4	brown
GPR162	brown
HS2ST1	brown
CEPT1	brown
ATP6V1C1	brown
KLK14	brown
GUK1	brown
GPR157	brown
IFNA8	brown
POT1	brown
TAF1A	brown
PDPR	brown
CNTN5	brown
PIP5K1C	brown
CROT	brown
ARHGAP1	brown
ELK4	brown
TDG	brown
CETN3	brown
PPCS	brown
DCTN1	brown
RARG	brown
PCDHGA3	brown
EEF1D	brown
IARS2	brown
SYN1	brown
FAM53B	brown
CEACAM4	brown
TUBGCP5	brown
ECH1	brown
SYP	brown
PDCD10	brown
PTCRA	brown
MORF4L1	brown
HRH1	brown
GKN1	brown
CDKL3	brown
ABL1	brown
NOS1	brown
MED31	brown
DDIT3	brown
CCNJ	brown
ADCY8	brown
ACTN2	brown
SLC6A13	brown
OFD1	brown
LRRC8B	brown
PCDHGC3	brown
SLC5A7	brown
SLC1A2	brown
STUB1	brown
ZNF267	brown
GIPC1	brown
FGF17	brown
AXIN1	brown
SPAST	brown
ZNF85	brown
TCF15	brown
GSTM4	brown
RAB3D	brown
MTIF2	brown
TRIP10	brown
PTEN	brown
NUP153	brown
SNX13	brown
CDK8	brown
MPDU1	brown
ADNP	brown
HOXD9	brown
FKBP9	brown
RNPEPL1	brown
PCDHA10	brown
ZNF623	brown
CEBPZ	brown
MAP3K11	brown
NT5C2	brown
CEP290	brown
ZBTB7A	brown
GLB1L	brown
DCLRE1C	brown
RRN3	brown
CNN2	brown
DCTN4	brown
PSMA3	brown
CLCN5	brown
CCL16	brown
TSPAN32	brown
AVPR2	brown
AHCTF1	brown
APC2	brown
RSRC2	brown
ZMYM1	brown
MAG	brown
IL5	brown
PSME4	brown
CDC42SE1	brown
ZNF140	brown
MEF2D	brown
GTPBP6	brown
NUCB1	brown
LBR	brown
MKKS	brown
ZNF609	brown
METTL3	brown
ING2	brown
MYF5	brown
PPP1R10	brown
TPRKB	brown
PAPOLA	brown
LRRC40	brown
MAGEC3	brown
RASA2	brown
JRKL	brown
HAT1	brown
IFT81	brown
COMP	green
GREM1	green
COL10A1	green
COL11A1	green
MMP9	green
THBS2	green
PGF	green
PDGFRA	green
COL4A1	green
COL5A2	green
PRSS23	green
MMP11	green
CST1	green
COL1A2	green
COL3A1	green
SULF1	green
KIF26B	green
FHL2	green
MMP13	green
FLNA	green
LUM	green
LOXL2	green
MXRA5	green
LRRC15	green
FAP	green
SFRP4	green
HTR2B	green
LIF	green
VCAM1	green
MFAP5	green
SERPINE1	green
PLAU	green
PDPN	green
COL1A1	green
ADAM12	green
COL4A2	green
TAGLN	green
FBLN2	green
COL15A1	green
TDO2	green
TNFAIP6	green
COL6A1	green
ITGA2	green
RARRES2	green
PLAT	green
SRPX2	green
NMNAT2	green
IER3	green
INHBB	green
TWIST1	green
ASPN	green
FSCN1	green
OMD	green
TMEM45A	green
CST2	green
INHBA	green
EMILIN1	green
TIMP1	green
CHST3	green
CCL11	green
PDGFRL	green
COL6A3	green
RCN3	green
PDGFD	green
CTSK	green
ACTN1	green
CILP	green
AEBP1	green
MFAP2	green
SLC12A8	green
MMP2	green
FMO1	green
SNAI2	green
AMIGO2	green
PCDH7	green
THY1	green
FSTL1	green
LOX	green
ISLR	green
SERPINF1	green
CORIN	green
NBL1	green
SLC2A10	green
PXDN	green
LAMB1	green
OLFML2B	green
SPHK1	green
TGFBI	green
ALDH1A3	green
RGS4	green
CHPT1	green
GADD45A	green
PLVAP	green
BGN	green
ANTXR1	green
MXRA7	green
PCOLCE	green
COL18A1	green
LOXL1	green
NID1	green
FHOD3	green
FSTL3	green
PRRX1	green
MOXD1	green
PHLDA1	green
ECM1	green
IBSP	green
FN1	green
MCAM	green
SERPINH1	green
GFPT2	green
CD248	green
COL5A1	green
MXRA8	green
HS3ST3A1	green
DPYSL3	green
DACT1	green
COL8A2	green
MMP10	green
DIO2	green
SSPN	green
COL17A1	green
LRRC17	green
GLT8D2	green
PDGFRB	green
NOX4	green
HIC1	green
FOSL2	green
FZD2	green
SIDT2	green
NID2	green
GPX7	green
CALD1	green
MN1	green
CDH11	green
LGALS1	green
ROBO1	green
ITGAV	green
SLC6A11	green
GPC1	green
COPZ2	green
SPARC	green
BICC1	green
SNAI1	green
PTP4A3	green
SLC16A2	green
C1R	green
COL16A1	green
DOK5	green
IGF1	green
HTRA1	green
CLIP2	green
SPSB1	green
FJX1	green
MFGE8	green
ROR2	green
PDE1A	green
ADAMTS5	green
MTA1	green
DUSP10	green
PFDN4	green
PDLIM7	green
LIPG	green
SGCB	green
BMP1	green
CLEC11A	green
MSC	green
CD200	green
COL5A3	green
TGFB3	green
LEF1	green
DNM1	green
KRT14	green
BMP8A	green
PEX11A	green
DNAJC9	green
UNC5B	green
APOBEC3F	green
HOMER3	green
ZNF532	green
ADAMTS3	green
ADORA1	green
MCCC1	green
STMN2	green
STK38L	green
MAPK11	green
VPS13A	green
MYH9	green
SMTN	green
CNIH3	green
XYLT1	green
POU1F1	green
CST4	green
PLXDC1	green
CHSY1	green
TMEM41B	green
GAS2L1	green
DUSP7	green
DYRK2	green
EHD3	green
TRAM2	green
DZIP1	green
TPST1	green
SLC36A1	green
RARA	green
TRO	green
RPE65	green
SRY	pink
LECT2	pink
CYP7A1	pink
OR10H2	pink
DUSP21	pink
CCL27	pink
OMP	pink
TAS2R13	pink
DSC1	pink
CRYBA4	pink
NPPC	pink
CNTN2	pink
CRYBA1	pink
CDR1	pink
HCRTR1	pink
UCP1	pink
FCGR1A	pink
CPLX3	pink
GABRA6	pink
CEMP1	pink
CAV2	pink
PGAM2	pink
SNCB	pink
PMCH	pink
PSG2	pink
PDC	pink
CACNA1F	pink
HAO1	pink
USP29	pink
MC5R	pink
TSSK2	pink
CRNN	pink
GSG1	pink
DRD4	pink
CDH20	pink
LUZP4	pink
ICAM4	pink
MLNR	pink
KRTAP4-7	pink
TAS2R9	pink
OR10J1	pink
PRG3	pink
GPR32	pink
PDE5A	pink
IFNA5	pink
MYL2	pink
OR2B2	pink
INSL6	pink
GRID2	pink
GLRA1	pink
FSCN3	pink
POU4F2	pink
GNAT3	pink
CNTF	pink
DND1	pink
ZNF593	pink
HUWE1	pink
CIDEB	pink
NPFF	pink
GRIN2D	pink
UBQLN3	pink
TAAR2	pink
CST8	pink
HYI	pink
SLC17A3	pink
NTSR2	pink
OR6A2	pink
EFNA2	pink
TAS2R16	pink
KRT33A	pink
CD177	pink
IFNA14	pink
CXCL13	red
LTF	red
RAP2B	red
RGS1	red
CXCL9	red
MMP7	red
ADAMDEC1	red
CCL19	red
CXCL10	red
ST6GAL1	red
TNFRSF17	red
DDC	red
CD79A	red
AIM2	red
CXCL11	red
FKBP11	red
MS4A1	red
PPARGC1A	red
ADAM28	red
CD38	red
CD3G	red
CD72	red
ZNF135	red
ADAM8	red
PLA2G7	red
SLAMF7	red
CR2	red
NFE2	red
LILRB4	red
HLA-DOB	red
CTNNA1	red
TBL2	red
TMEM156	red
CD3D	red
CD79B	red
PIM2	red
ATP2A3	red
TAP1	red
DUSP5	red
CCR7	red
CTLA4	red
BEX1	red
GLS	red
CD7	red
TRAT1	red
P2RX5	red
CHRM3	red
CNTN1	red
LAG3	red
PAX5	red
GPR18	red
CD3E	red
ZBP1	red
LCK	red
LY9	red
LAX1	red
ESM1	red
SLC7A1	red
IRF4	red
GNPTAB	red
IL2RG	red
PTPRCAP	red
ITGB7	red
ITK	red
CORO1A	red
IL2RA	red
BFSP1	red
VPREB3	red
TPD52L1	red
RASGRP1	red
TNS1	red
SIDT1	red
ADAM19	red
IKZF3	red
HPCAL1	red
CD96	red
TIMP4	red
TRAF5	red
BATF	red
HOMER1	red
SIT1	red
SSR4	red
BCL11B	red
PRDM1	red
IL21R	red
ITM2C	red
CD6	red
SERGEF	red
PNMT	red
TNFRSF9	red
KTN1	red
CXCR3	red
GCNT2	red
SLC27A6	red
CD28	red
UBASH3A	red
POLR2L	red
CBFB	red
CD5	red
CHST2	red
ZAP70	red
CLEC2D	red
NFIB	red
VLDLR	red
BLNK	red
PTPN7	red
CDC40	red
RHOH	red
FAM76A	red
PLA2G2D	red
EBI3	red
GFI1	red
TRAF3IP3	red
CD19	red
XBP1	red
SLC25A4	red
CD180	red
POR	red
PNOC	red
LIMD2	red
MAP4K1	red
SIRPG	red
VAMP1	red
AMPD3	red
VCL	red
BTBD3	red
FCRL2	red
IGSF3	red
P2RY10	red
EAF2	red
SLAMF1	red
LIME1	red
EPB41L1	red
IL16	red
SH2D1A	red
SCO2	red
IFNG	red
ZNF343	red
MYBPC2	red
CDC42BPB	red
PLCG2	red
PTPN14	red
ISG20	red
PAX7	red
ATP6V1H	red
SLC26A4	red
SH3BP1	red
RELB	red
TRAF3IP2	red
PHYH	red
MYH7B	red
TBC1D19	red
RHOBTB1	red
POGK	red
GYS2	red
DGKA	red
ST13	red
DEF6	red
EBP	red
PHB	red
SEMA4D	red
GPR25	red
DENND1C	red
ICAM3	red
PTPN11	red
ZNF215	red
IKBKE	red
CHM	red
RELA	red
KIF1B	red
NFKBIE	red
PSTPIP1	red
ARL4C	red
THAP10	red
LPIN1	red
SPIB	red
CCR6	red
HERPUD1	red
MAN2A2	red
CD22	red
MAST1	red
NOVA2	red
TUBG2	red
AICDA	red
GALR2	red
KCNA2	red
LRRK1	red
PASK	red
DGKH	red
YIPF6	red
IGLL1	red
KIF21B	red
MYH3	red

## Sheet: Table S2
Supplementary Table S2. Twenty clusters annotated by marker genes of eight cell types.
Monocytes/macrophages	T_cells	Dendritic_cells	B_cells	Mast_cells	Ciliated_cells	AT cell	CAFs
FCGR3A	CD3D	CD1A	IGHG1	CPA3	CAPS	CAV1	COLIA1
CD14	CD3G	CD1C	IGHG3	MS4A2	PLAUR	SFTPA1	FAP
FCGR1A	TRAC	CCL22	MS4A1	KIT		SFTPC	ACTA2
CD68	CD3E			TPSAB1		SFTPB
